# Supplementary material for: Design and Optimization of Orally Administered Luteolin Nanoethosomes to Enhance Its Anti-Tumor Activity against Hepatocellular Carcinoma
Source: Pharmaceutics. 2021 May 2;13(5):648. doi: 10.3390/pharmaceutics13050648 (PMC8147467; doi:10.3390/pharmaceutics13050648)
Supplement: Supplementary file 1 [file pharmaceutics-13-00648-s001.zip]

Archive with 1 entries (1 files):
- pharmaceutics-1199433-supplementary.pdf
